# Supplementary material for: Regulation of GABAA and 5-HT Receptors Involved in Anxiolytic Mechanisms of Jujube Seed: A System Biology Study Assisted by UPLC-Q-TOF/MS and RT-qPCR Method
Source: Front Pharmacol. 2020 Oct 15;11:01320. doi: 10.3389/fphar.2020.01320 (PMC7593408; doi:10.3389/fphar.2020.01320)
Supplement: Supplementary Table 2 — Enrichment results of GO terms including biological process, cellular component, and molecular function. DAVID bioinformatics platform (version 6.8) was used for analysis. [file Table_2.xlsx]

## Sheet:  bp
Category	Term	Count	%	PValue	Genes	List Total	Pop Hits	Pop Total	Fold Enrichment	Bonferroni	Benjamini	FDR
GOTERM_BP_DIRECT	GO:0045429~positive regulation of nitric oxide biosynthetic process	7	20	2.49962e-10	AKT1, ICAM1, IL6, TNF, INS, EDN1, ESR1	35	43	16792	78.1023	2.46213e-07	2.46213e-07	3.94172e-07
GOTERM_BP_DIRECT	GO:0042493~response to drug	11	31.4286	2.9136e-10	ND1, ICAM1, HTR1B, IL6, DRD3, DRD2, CREB1, HTR2B, HTR1D, HTR2C, HTR2A	35	304	16792	17.3602	2.86989e-07	1.43495e-07	4.59453e-07
GOTERM_BP_DIRECT	GO:0050795~regulation of behavior	5	14.2857	1.75192e-09	HTR1B, HTR1A, HTR2B, HTR1D, HTR2A	35	9	16792	266.54	1.72564e-06	5.75213e-07	2.76265e-06
GOTERM_BP_DIRECT	GO:0007210~serotonin receptor signaling pathway	5	14.2857	9.88472e-09	HTR1A, HTR2B, HTR1D, HTR2C, HTR2A	35	13	16792	184.527	9.7364e-06	2.43411e-06	1.55875e-05
GOTERM_BP_DIRECT	GO:0008284~positive regulation of cell proliferation	11	31.4286	1.77525e-08	MAPK1, IL6, HTR1A, DRD3, INS, EDN1, ADRA2A, GPER1, HTR2B, SIRT1, HTR2A	35	466	16792	11.3251	1.74861e-05	3.49724e-06	2.79945e-05
GOTERM_BP_DIRECT	GO:0051209~release of sequestered calcium ion into cytosol	6	17.1429	1.78056e-08	HTR1B, DRD2, HTR2B, HTR1D, HTR2C, HTR2A	35	41	16792	70.2105	1.75384e-05	2.92309e-06	2.80782e-05
GOTERM_BP_DIRECT	GO:0042310~vasoconstriction	5	14.2857	3.27153e-08	HTR1B, HTR1A, EDN1, HTR2B, HTR1D	35	17	16792	141.109	3.2224e-05	4.60349e-06	5.15896e-05
GOTERM_BP_DIRECT	GO:0070374~positive regulation of ERK1 and ERK2 cascade	8	22.8571	5.02395e-08	ICAM1, IL6, TNF, DRD2, GPER1, HTR2B, HTR2C, HTR2A	35	175	16792	21.9324	4.94847e-05	6.18572e-06	7.9224e-05
GOTERM_BP_DIRECT	GO:0007214~gamma-aminobutyric acid signaling pathway	5	14.2857	9.98348e-08	GABRG2, GABRA2, GABRA1, GABRA3, GABRA6	35	22	16792	109.039	9.83324e-05	1.09263e-05	0.000157432
GOTERM_BP_DIRECT	GO:0007200~phospholipase C-activating G-protein coupled receptor signaling pathway	6	17.1429	2.04826e-07	HTR1B, ESR1, HTR2B, HTR1D, HTR2C, HTR2A	35	66	16792	43.6156	0.000201733	2.01751e-05	0.000322995
GOTERM_BP_DIRECT	GO:0001975~response to amphetamine	5	14.2857	4.2394e-07	ICAM1, DRD3, DRD2, DRD4, CNR2	35	31	16792	77.3825	0.000417494	3.79612e-05	0.000668521
GOTERM_BP_DIRECT	GO:0050731~positive regulation of peptidyl-tyrosine phosphorylation	6	17.1429	6.11094e-07	ICAM1, IL6, INS, TP53, ADIPOQ, HTR2A	35	82	16792	35.1052	0.000601747	5.01594e-05	0.000963647
GOTERM_BP_DIRECT	GO:0006874~cellular calcium ion homeostasis	6	17.1429	1.14566e-06	DRD3, DRD2, DRD4, HTR2B, HTR2C, HTR2A	35	93	16792	30.953	0.00112784	8.68019e-05	0.0018066
GOTERM_BP_DIRECT	GO:0045599~negative regulation of fat cell differentiation	5	14.2857	1.48454e-06	IL6, TNF, GPER1, ADIPOQ, SIRT1	35	42	16792	57.1156	0.0014612	0.000104442	0.00234098
GOTERM_BP_DIRECT	GO:0002031~G-protein coupled receptor internalization	4	11.4286	1.64786e-06	HTR1B, DRD3, DRD2, HTR2B	35	12	16792	159.924	0.00162183	0.000108204	0.00259852
GOTERM_BP_DIRECT	GO:0042593~glucose homeostasis	6	17.1429	1.72606e-06	AKT1, IL6, INS, CNR1, ADRA2A, ADIPOQ	35	101	16792	28.5013	0.00169872	0.000106255	0.00272183
GOTERM_BP_DIRECT	GO:0043065~positive regulation of apoptotic process	8	22.8571	1.9266e-06	AKT1, IL6, TNF, CREB1, CNR1, TP53, GPER1, SIRT1	35	300	16792	12.7939	0.0018959	0.000111623	0.00303806
GOTERM_BP_DIRECT	GO:0045944~positive regulation of transcription from RNA polymerase II promoter	12	34.2857	2.10924e-06	AKT1, APP, IL6, TNF, DRD3, DRD2, CREB1, EDN1, TP53, ESR1, GPER1, SIRT1	35	981	16792	5.86876	0.00207545	0.000115416	0.00332607
GOTERM_BP_DIRECT	GO:0030818~negative regulation of cAMP biosynthetic process	4	11.4286	2.13925e-06	HTR1B, EDN1, DRD4, ADRA2A	35	13	16792	147.622	0.00210495	0.000110897	0.00337339
GOTERM_BP_DIRECT	GO:0014059~regulation of dopamine secretion	4	11.4286	2.13925e-06	HTR1B, DRD3, DRD2, HTR2A	35	13	16792	147.622	0.00210495	0.000110897	0.00337339
GOTERM_BP_DIRECT	GO:0050709~negative regulation of protein secretion	4	11.4286	2.13925e-06	DRD3, DRD2, INS, DRD4	35	13	16792	147.622	0.00210495	0.000110897	0.00337339
GOTERM_BP_DIRECT	GO:0071356~cellular response to tumor necrosis factor	6	17.1429	2.63268e-06	ICAM1, IL6, EDN1, CXCL8, GPER1, SIRT1	35	110	16792	26.1694	0.00258983	0.000129651	0.00415146
GOTERM_BP_DIRECT	GO:0048148~behavioral response to cocaine	4	11.4286	2.71892e-06	DRD3, DRD2, DRD4, HTR2A	35	14	16792	137.078	0.00267455	0.000127522	0.00428745
GOTERM_BP_DIRECT	GO:0043406~positive regulation of MAP kinase activity	5	14.2857	5.89141e-06	TNF, EDN1, ADRA2A, HTR2B, HTR2A	35	59	16792	40.6586	0.00578625	0.000263741	0.00928993
GOTERM_BP_DIRECT	GO:0007268~chemical synaptic transmission	7	20	7.70216e-06	MAPK1, HTR1B, HTR1A, HTR2B, HTR1D, HTR2C, HTR2A	35	240	16792	13.9933	0.00755795	0.0003298	0.012145
GOTERM_BP_DIRECT	GO:0010629~negative regulation of gene expression	6	17.1429	7.72866e-06	AKT1, TNF, CREB1, ESR1, GPER1, SIRT1	35	137	16792	21.0119	0.00758385	0.000317148	0.0121868
GOTERM_BP_DIRECT	GO:0051000~positive regulation of nitric-oxide synthase activity	4	11.4286	1.13764e-05	AKT1, INS, ESR1, HTR2B	35	22	16792	87.2312	0.0111432	0.000448131	0.0179382
GOTERM_BP_DIRECT	GO:0034776~response to histamine	3	8.57143	1.19229e-05	DRD3, DRD2, DRD4	35	3	16792	479.771	0.0116755	0.000451596	0.0187999
GOTERM_BP_DIRECT	GO:0007194~negative regulation of adenylate cyclase activity	4	11.4286	1.30647e-05	DRD3, DRD2, DRD4, ADRA2A	35	23	16792	83.4385	0.0127864	0.00047651	0.0206001
GOTERM_BP_DIRECT	GO:0007568~aging	6	17.1429	1.90489e-05	AKT1, IL6, COX1, CREB1, CNR1, HTR2A	35	165	16792	17.4462	0.0185884	0.000669896	0.0300345
GOTERM_BP_DIRECT	GO:0010513~positive regulation of phosphatidylinositol biosynthetic process	3	8.57143	2.38156e-05	HTR2B, HTR2C, HTR2A	35	4	16792	359.829	0.0231856	0.00080859	0.0375488
GOTERM_BP_DIRECT	GO:0045776~negative regulation of blood pressure	4	11.4286	2.96619e-05	DRD3, DRD2, CNR1, ADIPOQ	35	30	16792	63.9695	0.0287947	0.000973439	0.0467644
GOTERM_BP_DIRECT	GO:1902476~chloride transmembrane transport	5	14.2857	3.60017e-05	GABRG2, GABRA2, GABRA1, GABRA3, GABRA6	35	93	16792	25.7942	0.0348409	0.00114329	0.056757
GOTERM_BP_DIRECT	GO:0042220~response to cocaine	4	11.4286	3.6137e-05	HTR1B, DRD3, DRD2, CNR1	35	32	16792	59.9714	0.0349695	0.00111174	0.0569703
GOTERM_BP_DIRECT	GO:0007195~adenylate cyclase-inhibiting dopamine receptor signaling pathway	3	8.57143	3.96422e-05	DRD3, DRD2, DRD4	35	5	16792	287.863	0.0382958	0.00118258	0.0624945
GOTERM_BP_DIRECT	GO:0071456~cellular response to hypoxia	5	14.2857	4.07861e-05	AKT1, ICAM1, EDN1, TP53, SIRT1	35	96	16792	24.9881	0.0393788	0.00118092	0.0642974
GOTERM_BP_DIRECT	GO:0051898~negative regulation of protein kinase B signaling	4	11.4286	5.62195e-05	DRD3, DRD2, GPER1, SIRT1	35	37	16792	51.8672	0.0538723	0.00158097	0.0886172
GOTERM_BP_DIRECT	GO:0035094~response to nicotine	4	11.4286	5.62195e-05	DRD2, CREB1, CNR1, EDN1	35	37	16792	51.8672	0.0538723	0.00158097	0.0886172
GOTERM_BP_DIRECT	GO:0045471~response to ethanol	5	14.2857	5.79404e-05	ICAM1, HTR1B, DRD3, CNR1, ADIPOQ	35	105	16792	22.8463	0.0554748	0.0015841	0.0913286
GOTERM_BP_DIRECT	GO:0051091~positive regulation of sequence-specific DNA binding transcription factor activity	5	14.2857	5.79404e-05	AKT1, IL6, TNF, EDN1, ESR1	35	105	16792	22.8463	0.0554748	0.0015841	0.0913286
GOTERM_BP_DIRECT	GO:0006821~chloride transport	4	11.4286	7.11902e-05	GABRG2, GABRA2, GABRA1, GABRA6	35	40	16792	47.9771	0.0677226	0.00189347	0.112203
GOTERM_BP_DIRECT	GO:1901215~negative regulation of neuron death	4	11.4286	7.11902e-05	AKT1, IL6, CREB1, SIRT1	35	40	16792	47.9771	0.0677226	0.00189347	0.112203
GOTERM_BP_DIRECT	GO:0008542~visual learning	4	11.4286	0.000101541	APP, DRD3, DRD2, CREB1	35	45	16792	42.6463	0.0951834	0.00262872	0.160003
GOTERM_BP_DIRECT	GO:0007187~G-protein coupled receptor signaling pathway, coupled to cyclic nucleotide second messenger	4	11.4286	0.000108475	HTR1B, CNR1, CNR2, HTR1D	35	46	16792	41.7193	0.101343	0.00273609	0.170921
GOTERM_BP_DIRECT	GO:0007193~adenylate cyclase-inhibiting G-protein coupled receptor signaling pathway	4	11.4286	0.000115711	HTR2B, HTR1D, HTR2C, HTR2A	35	47	16792	40.8316	0.107726	0.00284549	0.182312
GOTERM_BP_DIRECT	GO:0045600~positive regulation of fat cell differentiation	4	11.4286	0.000115711	AKT1, CREB1, HTR2C, HTR2A	35	47	16792	40.8316	0.107726	0.00284549	0.182312
GOTERM_BP_DIRECT	GO:0001934~positive regulation of protein phosphorylation	5	14.2857	0.000121388	AKT1, TNF, GPER1, ADIPOQ, SIRT1	35	127	16792	18.8886	0.112702	0.0029122	0.191249
GOTERM_BP_DIRECT	GO:0051967~negative regulation of synaptic transmission, glutamatergic	3	8.57143	0.000141988	HTR1B, DRD2, HTR2A	35	9	16792	159.924	0.130527	0.00332466	0.223671
GOTERM_BP_DIRECT	GO:0019233~sensory perception of pain	4	11.4286	0.00015662	MAPK1, CNR1, EDN1, CNR2	35	52	16792	36.9055	0.14297	0.00358154	0.246693
GOTERM_BP_DIRECT	GO:0046888~negative regulation of hormone secretion	3	8.57143	0.00017726	IL6, EDN1, ADIPOQ	35	10	16792	143.931	0.160221	0.0039607	0.279161
GOTERM_BP_DIRECT	GO:0042417~dopamine metabolic process	3	8.57143	0.000216376	DRD3, DRD2, DRD4	35	11	16792	130.847	0.191968	0.00472554	0.340665
GOTERM_BP_DIRECT	GO:0048661~positive regulation of smooth muscle cell proliferation	4	11.4286	0.000239846	AKT1, IL6, TNF, EDN1	35	60	16792	31.9848	0.210438	0.00512327	0.37755
GOTERM_BP_DIRECT	GO:0046889~positive regulation of lipid biosynthetic process	3	8.57143	0.000259322	AKT1, INS, CREB1	35	12	16792	119.943	0.225444	0.00542068	0.408149
GOTERM_BP_DIRECT	GO:0035815~positive regulation of renal sodium excretion	3	8.57143	0.000259322	DRD3, DRD2, EDN1	35	12	16792	119.943	0.225444	0.00542068	0.408149
GOTERM_BP_DIRECT	GO:0001963~synaptic transmission, dopaminergic	3	8.57143	0.000306082	DRD3, DRD2, DRD4	35	13	16792	110.716	0.26032	0.00626233	0.48158
GOTERM_BP_DIRECT	GO:0006006~glucose metabolic process	4	11.4286	0.000332531	AKT1, TNF, INS, ADIPOQ	35	67	16792	28.6431	0.279347	0.00666336	0.523091
GOTERM_BP_DIRECT	GO:0007186~G-protein coupled receptor signaling pathway	9	25.7143	0.000341887	AKT1, HTR1A, DRD3, INS, EDN1, ADRA2A, CXCL8, GPER1, HTR2B	35	899	16792	4.80305	0.28596	0.00671369	0.537772
GOTERM_BP_DIRECT	GO:0045721~negative regulation of gluconeogenesis	3	8.57143	0.000356643	IL6, INS, ADIPOQ	35	14	16792	102.808	0.296267	0.00686565	0.560921
GOTERM_BP_DIRECT	GO:1902176~negative regulation of oxidative stress-induced intrinsic apoptotic signaling pathway	3	8.57143	0.000356643	AKT1, INS, SIRT1	35	14	16792	102.808	0.296267	0.00686565	0.560921
GOTERM_BP_DIRECT	GO:0035690~cellular response to drug	4	11.4286	0.000362687	HTR1B, EDN1, TP53, ADIPOQ	35	69	16792	27.8128	0.300446	0.00684782	0.570402
GOTERM_BP_DIRECT	GO:0071347~cellular response to interleukin-1	4	11.4286	0.000394553	ICAM1, IL6, EDN1, CXCL8	35	71	16792	27.0294	0.32207	0.00730734	0.620371
GOTERM_BP_DIRECT	GO:0032270~positive regulation of cellular protein metabolic process	3	8.57143	0.000410989	AKT1, INS, ADIPOQ	35	15	16792	95.9543	0.332961	0.00747024	0.646136
GOTERM_BP_DIRECT	GO:0050995~negative regulation of lipid catabolic process	3	8.57143	0.000469106	TNF, INS, ADRA2A	35	16	16792	89.9571	0.370089	0.00836802	0.737188
GOTERM_BP_DIRECT	GO:0030335~positive regulation of cell migration	5	14.2857	0.000500426	MAPK1, INS, EDN1, ADRA2A, GPER1	35	184	16792	13.0373	0.389235	0.00876569	0.786226
GOTERM_BP_DIRECT	GO:0007626~locomotory behavior	4	11.4286	0.000646061	APP, DRD3, DRD2, HTR2C	35	84	16792	22.8463	0.470899	0.0111059	1.01395
GOTERM_BP_DIRECT	GO:0034220~ion transmembrane transport	5	14.2857	0.000821497	GABRG2, GABRA2, GABRA1, GABRA3, GABRA6	35	210	16792	11.4231	0.554923	0.0138601	1.28761
GOTERM_BP_DIRECT	GO:0006954~inflammatory response	6	17.1429	0.00092588	AKT1, IL6, TNF, CNR2, CXCL8, GPER1	35	379	16792	7.59533	0.598446	0.0153457	1.45011
GOTERM_BP_DIRECT	GO:0043278~response to morphine	3	8.57143	0.000980285	DRD3, DRD2, CNR1	35	23	16792	62.5789	0.619418	0.015972	1.5347
GOTERM_BP_DIRECT	GO:0050482~arachidonic acid secretion	3	8.57143	0.00106805	DRD3, DRD2, DRD4	35	24	16792	59.9714	0.650967	0.0171075	1.67101
GOTERM_BP_DIRECT	GO:0001819~positive regulation of cytokine production	3	8.57143	0.00106805	TNF, ADRA2A, HTR2B	35	24	16792	59.9714	0.650967	0.0171075	1.67101
GOTERM_BP_DIRECT	GO:0050715~positive regulation of cytokine secretion	3	8.57143	0.00115945	TNF, INS, HTR2B	35	25	16792	57.5726	0.681049	0.0182621	1.81279
GOTERM_BP_DIRECT	GO:0007569~cell aging	3	8.57143	0.00115945	ICAM1, TP53, SIRT1	35	25	16792	57.5726	0.681049	0.0182621	1.81279
GOTERM_BP_DIRECT	GO:0045840~positive regulation of mitotic nuclear division	3	8.57143	0.00125448	DRD3, INS, EDN1	35	26	16792	55.3582	0.709583	0.0194346	1.96
GOTERM_BP_DIRECT	GO:0014065~phosphatidylinositol 3-kinase signaling	3	8.57143	0.00135312	EDN1, HTR2B, HTR2A	35	27	16792	53.3079	0.736506	0.0206238	2.11258
GOTERM_BP_DIRECT	GO:0006979~response to oxidative stress	4	11.4286	0.00141178	AKT1, APP, COX1, SIRT1	35	110	16792	17.4462	0.751319	0.0211814	2.20321
GOTERM_BP_DIRECT	GO:0051482~positive regulation of cytosolic calcium ion concentration involved in phospholipase C-activating G-protein coupled signaling pathway	3	8.57143	0.00145536	DRD2, EDN1, HTR2C	35	28	16792	51.4041	0.761783	0.0215014	2.27049
GOTERM_BP_DIRECT	GO:0071222~cellular response to lipopolysaccharide	4	11.4286	0.00152527	ICAM1, IL6, TNF, CXCL8	35	113	16792	16.9831	0.777658	0.0221909	2.37834
GOTERM_BP_DIRECT	GO:0001662~behavioral fear response	3	8.57143	0.00156118	HTR1A, DRD4, HTR2C	35	29	16792	49.6315	0.785397	0.0223777	2.43369
GOTERM_BP_DIRECT	GO:0030168~platelet activation	4	11.4286	0.00160402	AKT1, MAPK1, IL6, ADRA2A	35	115	16792	16.6877	0.794278	0.0226558	2.49969
GOTERM_BP_DIRECT	GO:0046326~positive regulation of glucose import	3	8.57143	0.00167058	AKT1, INS, ADIPOQ	35	30	16792	47.9771	0.807353	0.0232525	2.60213
GOTERM_BP_DIRECT	GO:1990090~cellular response to nerve growth factor stimulus	3	8.57143	0.00178353	AKT1, APP, CREB1	35	31	16792	46.4295	0.82767	0.0244613	2.77575
GOTERM_BP_DIRECT	GO:0071392~cellular response to estradiol stimulus	3	8.57143	0.00178353	IL6, ESR1, GPER1	35	31	16792	46.4295	0.82767	0.0244613	2.77575
GOTERM_BP_DIRECT	GO:0043200~response to amino acid	3	8.57143	0.00178353	ICAM1, IL6, EDN1	35	31	16792	46.4295	0.82767	0.0244613	2.77575
GOTERM_BP_DIRECT	GO:0007205~protein kinase C-activating G-protein coupled receptor signaling pathway	3	8.57143	0.00178353	HTR1B, EDN1, HTR2B	35	31	16792	46.4295	0.82767	0.0244613	2.77575
GOTERM_BP_DIRECT	GO:0010628~positive regulation of gene expression	5	14.2857	0.00185872	IL6, TNF, INS, TP53, GPER1	35	262	16792	9.15594	0.839994	0.0251308	2.89118
GOTERM_BP_DIRECT	GO:0045907~positive regulation of vasoconstriction	3	8.57143	0.00190002	AKT1, ICAM1, HTR2A	35	32	16792	44.9786	0.846384	0.0253352	2.95452
GOTERM_BP_DIRECT	GO:0031663~lipopolysaccharide-mediated signaling pathway	3	8.57143	0.00190002	AKT1, MAPK1, TNF	35	32	16792	44.9786	0.846384	0.0253352	2.95452
GOTERM_BP_DIRECT	GO:0015758~glucose transport	3	8.57143	0.00202004	AKT1, INS, EDN1	35	33	16792	43.6156	0.863544	0.0265566	3.13838
GOTERM_BP_DIRECT	GO:0051092~positive regulation of NF-kappaB transcription factor activity	4	11.4286	0.00242916	ICAM1, IL6, TNF, INS	35	133	16792	14.4292	0.908885	0.031437	3.76265
GOTERM_BP_DIRECT	GO:0007631~feeding behavior	3	8.57143	0.00267258	HTR1B, DRD2, HTR2C	35	38	16792	37.8767	0.928354	0.0340899	4.13231
GOTERM_BP_DIRECT	GO:0043124~negative regulation of I-kappaB kinase/NF-kappaB signaling	3	8.57143	0.00295781	ESR1, ADIPOQ, SIRT1	35	40	16792	35.9829	0.945946	0.0371841	4.56375
GOTERM_BP_DIRECT	GO:0043280~positive regulation of cysteine-type endopeptidase activity involved in apoptotic process	3	8.57143	0.00295781	TNF, GPER1, SIRT1	35	40	16792	35.9829	0.945946	0.0371841	4.56375
GOTERM_BP_DIRECT	GO:0014823~response to activity	3	8.57143	0.00341126	CREB1, EDN1, ADIPOQ	35	43	16792	33.4724	0.965467	0.042234	5.2459
GOTERM_BP_DIRECT	GO:0045893~positive regulation of transcription, DNA-templated	6	17.1429	0.00354929	MAPK1, IL6, TNF, CREB1, TP53, ESR1	35	515	16792	5.58957	0.969871	0.0433642	5.45264
GOTERM_BP_DIRECT	GO:0071389~cellular response to mineralocorticoid stimulus	2	5.71429	0.00404557	EDN1, GPER1	35	2	16792	479.771	0.981555	0.0486869	6.19247
GOTERM_BP_DIRECT	GO:0090325~regulation of locomotion involved in locomotory behavior	2	5.71429	0.00404557	DRD3, DRD2	35	2	16792	479.771	0.981555	0.0486869	6.19247
GOTERM_BP_DIRECT	GO:0007208~phospholipase C-activating serotonin receptor signaling pathway	2	5.71429	0.00404557	HTR2C, HTR2A	35	2	16792	479.771	0.981555	0.0486869	6.19247
GOTERM_BP_DIRECT	GO:0019722~calcium-mediated signaling	3	8.57143	0.00476807	EDN1, CXCL8, HTR2B	35	51	16792	28.2218	0.990975	0.0564641	7.25987
GOTERM_BP_DIRECT	GO:0032922~circadian regulation of gene expression	3	8.57143	0.00592342	DRD3, DRD2, SIRT1	35	57	16792	25.2511	0.997126	0.0688779	8.94312
GOTERM_BP_DIRECT	GO:0060160~negative regulation of dopamine receptor signaling pathway	2	5.71429	0.00606239	DRD3, DRD2	35	3	16792	319.848	0.997495	0.0696219	9.14365
GOTERM_BP_DIRECT	GO:0051586~positive regulation of dopamine uptake involved in synaptic transmission	2	5.71429	0.00606239	DRD2, DRD4	35	3	16792	319.848	0.997495	0.0696219	9.14365
GOTERM_BP_DIRECT	GO:0046717~acid secretion	2	5.71429	0.00606239	DRD3, DRD2	35	3	16792	319.848	0.997495	0.0696219	9.14365
GOTERM_BP_DIRECT	GO:0033602~negative regulation of dopamine secretion	2	5.71429	0.00606239	DRD2, CNR1	35	3	16792	319.848	0.997495	0.0696219	9.14365
GOTERM_BP_DIRECT	GO:0007198~adenylate cyclase-inhibiting serotonin receptor signaling pathway	2	5.71429	0.00606239	HTR1B, HTR1A	35	3	16792	319.848	0.997495	0.0696219	9.14365
GOTERM_BP_DIRECT	GO:0051097~negative regulation of helicase activity	2	5.71429	0.00606239	TP53, SIRT1	35	3	16792	319.848	0.997495	0.0696219	9.14365
GOTERM_BP_DIRECT	GO:0038171~cannabinoid signaling pathway	2	5.71429	0.00606239	CNR1, CNR2	35	3	16792	319.848	0.997495	0.0696219	9.14365
GOTERM_BP_DIRECT	GO:0007613~memory	3	8.57143	0.00697411	CREB1, CNR1, HTR2A	35	62	16792	23.2147	0.998986	0.0787891	10.449
GOTERM_BP_DIRECT	GO:0051384~response to glucocorticoid	3	8.57143	0.00764215	IL6, TNF, ADIPOQ	35	65	16792	22.1433	0.999477	0.0850622	11.3943
GOTERM_BP_DIRECT	GO:0014068~positive regulation of phosphatidylinositol 3-kinase signaling	3	8.57143	0.00764215	INS, GPER1, SIRT1	35	65	16792	22.1433	0.999477	0.0850622	11.3943
GOTERM_BP_DIRECT	GO:0033004~negative regulation of mast cell activation	2	5.71429	0.00807525	CNR1, CNR2	35	4	16792	239.886	0.99966	0.0886837	12.0021
GOTERM_BP_DIRECT	GO:2000481~positive regulation of cAMP-dependent protein kinase activity	2	5.71429	0.00807525	ADIPOQ, SIRT1	35	4	16792	239.886	0.99966	0.0886837	12.0021
GOTERM_BP_DIRECT	GO:0031999~negative regulation of fatty acid beta-oxidation	2	5.71429	0.00807525	AKT1, CNR1	35	4	16792	239.886	0.99966	0.0886837	12.0021
GOTERM_BP_DIRECT	GO:0045759~negative regulation of action potential	2	5.71429	0.00807525	CNR1, CNR2	35	4	16792	239.886	0.99966	0.0886837	12.0021
GOTERM_BP_DIRECT	GO:0014827~intestine smooth muscle contraction	2	5.71429	0.00807525	HTR2B, HTR1D	35	4	16792	239.886	0.99966	0.0886837	12.0021
GOTERM_BP_DIRECT	GO:0008285~negative regulation of cell proliferation	5	14.2857	0.00807848	IL6, DRD2, TP53, CXCL8, GPER1	35	396	16792	6.05772	0.999661	0.0877441	12.0067
GOTERM_BP_DIRECT	GO:0050796~regulation of insulin secretion	3	8.57143	0.00810299	TNF, CNR1, ADRA2A	35	67	16792	21.4823	0.999669	0.0870441	12.0409
GOTERM_BP_DIRECT	GO:0006974~cellular response to DNA damage stimulus	4	11.4286	0.00845063	AKT1, MAPK1, TP53, SIRT1	35	208	16792	9.22637	0.999766	0.0896481	12.5258
GOTERM_BP_DIRECT	GO:0001938~positive regulation of endothelial cell proliferation	3	8.57143	0.00857607	AKT1, HTR2B, SIRT1	35	69	16792	20.8596	0.999793	0.0899586	12.7002
GOTERM_BP_DIRECT	GO:0033138~positive regulation of peptidyl-serine phosphorylation	3	8.57143	0.00881718	AKT1, IL6, TNF	35	70	16792	20.5616	0.999837	0.0914106	13.0344
GOTERM_BP_DIRECT	GO:0031622~positive regulation of fever generation	2	5.71429	0.0100842	TNF, CNR1	35	5	16792	191.909	0.999954	0.102834	14.7709
GOTERM_BP_DIRECT	GO:0071502~cellular response to temperature stimulus	2	5.71429	0.0100842	HTR1B, HTR2B	35	5	16792	191.909	0.999954	0.102834	14.7709
GOTERM_BP_DIRECT	GO:0051584~regulation of dopamine uptake involved in synaptic transmission	2	5.71429	0.0100842	DRD3, DRD2	35	5	16792	191.909	0.999954	0.102834	14.7709
GOTERM_BP_DIRECT	GO:0046883~regulation of hormone secretion	2	5.71429	0.0100842	HTR1A, HTR2A	35	5	16792	191.909	0.999954	0.102834	14.7709
GOTERM_BP_DIRECT	GO:0099565~chemical synaptic transmission, postsynaptic	2	5.71429	0.0100842	AKT1, DRD2	35	5	16792	191.909	0.999954	0.102834	14.7709
GOTERM_BP_DIRECT	GO:0050728~negative regulation of inflammatory response	3	8.57143	0.0111218	CNR2, GPER1, ADIPOQ	35	79	16792	18.2192	0.999984	0.111709	16.1689
GOTERM_BP_DIRECT	GO:0043410~positive regulation of MAPK cascade	3	8.57143	0.0116664	IL6, INS, GPER1	35	81	16792	17.7693	0.99999	0.115707	16.8939
GOTERM_BP_DIRECT	GO:0032229~negative regulation of synaptic transmission, GABAergic	2	5.71429	0.0120891	HTR1B, CNR2	35	6	16792	159.924	0.999994	0.118481	17.4526
GOTERM_BP_DIRECT	GO:0060664~epithelial cell proliferation involved in salivary gland morphogenesis	2	5.71429	0.0120891	IL6, TNF	35	6	16792	159.924	0.999994	0.118481	17.4526
GOTERM_BP_DIRECT	GO:0051897~positive regulation of protein kinase B signaling	3	8.57143	0.0125048	IL6, TNF, INS	35	84	16792	17.1347	0.999996	0.121126	17.9987
GOTERM_BP_DIRECT	GO:0050830~defense response to Gram-positive bacterium	3	8.57143	0.01279	APP, IL6, TNF	35	85	16792	16.9331	0.999997	0.122533	18.3714
GOTERM_BP_DIRECT	GO:0009636~response to toxic substance	3	8.57143	0.01279	MAPK1, DRD2, HTR1D	35	85	16792	16.9331	0.999997	0.122533	18.3714
GOTERM_BP_DIRECT	GO:0043066~negative regulation of apoptotic process	5	14.2857	0.0129733	AKT1, IL6, TP53, HTR2B, SIRT1	35	455	16792	5.27221	0.999997	0.123	18.61
GOTERM_BP_DIRECT	GO:0051932~synaptic transmission, GABAergic	2	5.71429	0.0140901	GABRG2, GABRA1	35	7	16792	137.078	0.999999	0.131673	20.0502
GOTERM_BP_DIRECT	GO:0044321~response to leptin	2	5.71429	0.0140901	EDN1, SIRT1	35	7	16792	137.078	0.999999	0.131673	20.0502
GOTERM_BP_DIRECT	GO:0030814~regulation of cAMP metabolic process	2	5.71429	0.0140901	DRD3, DRD2	35	7	16792	137.078	0.999999	0.131673	20.0502
GOTERM_BP_DIRECT	GO:0071312~cellular response to alkaloid	2	5.71429	0.0140901	ICAM1, HTR1B	35	7	16792	137.078	0.999999	0.131673	20.0502
GOTERM_BP_DIRECT	GO:0000122~negative regulation of transcription from RNA polymerase II promoter	6	17.1429	0.0141784	TNF, DRD3, EDN1, TP53, ESR1, SIRT1	35	720	16792	3.9981	0.999999	0.131213	20.1631
GOTERM_BP_DIRECT	GO:0097011~cellular response to granulocyte macrophage colony-stimulating factor stimulus	2	5.71429	0.0160872	AKT1, MAPK1	35	8	16792	119.943	1	0.146292	22.5661
GOTERM_BP_DIRECT	GO:0051001~negative regulation of nitric-oxide synthase activity	2	5.71429	0.0160872	CNR1, CNR2	35	8	16792	119.943	1	0.146292	22.5661
GOTERM_BP_DIRECT	GO:0046887~positive regulation of hormone secretion	2	5.71429	0.0160872	CREB1, EDN1	35	8	16792	119.943	1	0.146292	22.5661
GOTERM_BP_DIRECT	GO:0071420~cellular response to histamine	2	5.71429	0.0160872	GABRG2, GABRA1	35	8	16792	119.943	1	0.146292	22.5661
GOTERM_BP_DIRECT	GO:0010888~negative regulation of lipid storage	2	5.71429	0.0160872	IL6, TNF	35	8	16792	119.943	1	0.146292	22.5661
GOTERM_BP_DIRECT	GO:0007409~axonogenesis	3	8.57143	0.016752	APP, DRD2, CREB1	35	98	16792	14.6869	1	0.15053	23.3871
GOTERM_BP_DIRECT	GO:0014824~artery smooth muscle contraction	2	5.71429	0.0180803	EDN1, HTR2A	35	9	16792	106.616	1	0.160112	25.0031
GOTERM_BP_DIRECT	GO:1901386~negative regulation of voltage-gated calcium channel activity	2	5.71429	0.0180803	DRD2, DRD4	35	9	16792	106.616	1	0.160112	25.0031
GOTERM_BP_DIRECT	GO:0000187~activation of MAPK activity	3	8.57143	0.0197628	MAPK1, TNF, DRD4	35	107	16792	13.4515	1	0.172256	27.004
GOTERM_BP_DIRECT	GO:0042053~regulation of dopamine metabolic process	2	5.71429	0.0200696	HTR1A, DRD4	35	10	16792	95.9543	1	0.173195	27.3634
GOTERM_BP_DIRECT	GO:0046849~bone remodeling	2	5.71429	0.0220549	HTR1B, IL6	35	11	16792	87.2312	1	0.187174	29.6496
GOTERM_BP_DIRECT	GO:0045745~positive regulation of G-protein coupled receptor protein signaling pathway	2	5.71429	0.0220549	DRD2, GPER1	35	11	16792	87.2312	1	0.187174	29.6496
GOTERM_BP_DIRECT	GO:0048149~behavioral response to ethanol	2	5.71429	0.0220549	DRD2, DRD4	35	11	16792	87.2312	1	0.187174	29.6496
GOTERM_BP_DIRECT	GO:1900273~positive regulation of long-term synaptic potentiation	2	5.71429	0.0220549	DRD2, CREB1	35	11	16792	87.2312	1	0.187174	29.6496
GOTERM_BP_DIRECT	GO:0016032~viral process	4	11.4286	0.0222618	MAPK1, CREB1, TP53, SIRT1	35	299	16792	6.41835	1	0.187182	29.8839
GOTERM_BP_DIRECT	GO:0031669~cellular response to nutrient levels	2	5.71429	0.0240363	ICAM1, IL6	35	12	16792	79.9619	1	0.199003	31.864
GOTERM_BP_DIRECT	GO:0032228~regulation of synaptic transmission, GABAergic	2	5.71429	0.0240363	DRD2, CNR1	35	12	16792	79.9619	1	0.199003	31.864
GOTERM_BP_DIRECT	GO:0046628~positive regulation of insulin receptor signaling pathway	2	5.71429	0.0260138	INS, SIRT1	35	13	16792	73.811	1	0.211948	34.0088
GOTERM_BP_DIRECT	GO:0055089~fatty acid homeostasis	2	5.71429	0.0260138	INS, SIRT1	35	13	16792	73.811	1	0.211948	34.0088
GOTERM_BP_DIRECT	GO:0001878~response to yeast	2	5.71429	0.0260138	APP, IL6	35	13	16792	73.811	1	0.211948	34.0088
GOTERM_BP_DIRECT	GO:0035810~positive regulation of urine volume	2	5.71429	0.0260138	DRD2, EDN1	35	13	16792	73.811	1	0.211948	34.0088
GOTERM_BP_DIRECT	GO:0051926~negative regulation of calcium ion transport	2	5.71429	0.0260138	ICAM1, ADRA2A	35	13	16792	73.811	1	0.211948	34.0088
GOTERM_BP_DIRECT	GO:0060134~prepulse inhibition	2	5.71429	0.0260138	DRD3, DRD2	35	13	16792	73.811	1	0.211948	34.0088
GOTERM_BP_DIRECT	GO:0007165~signal transduction	7	20	0.0273519	AKT1, MAPK1, CREB1, GABRA6, ADRA2A, ESR1, CXCL8	35	1161	16792	2.89268	1	0.219902	35.424
GOTERM_BP_DIRECT	GO:0010875~positive regulation of cholesterol efflux	2	5.71429	0.0279875	ADIPOQ, SIRT1	35	14	16792	68.5388	1	0.222677	36.0862
GOTERM_BP_DIRECT	GO:0045821~positive regulation of glycolytic process	2	5.71429	0.0279875	INS, HTR2A	35	14	16792	68.5388	1	0.222677	36.0862
GOTERM_BP_DIRECT	GO:0035729~cellular response to hepatocyte growth factor stimulus	2	5.71429	0.0279875	IL6, CREB1	35	14	16792	68.5388	1	0.222677	36.0862
GOTERM_BP_DIRECT	GO:0051044~positive regulation of membrane protein ectodomain proteolysis	2	5.71429	0.0299572	TNF, ADRA2A	35	15	16792	63.9695	1	0.234702	38.0984
GOTERM_BP_DIRECT	GO:0045725~positive regulation of glycogen biosynthetic process	2	5.71429	0.0299572	AKT1, INS	35	15	16792	63.9695	1	0.234702	38.0984
GOTERM_BP_DIRECT	GO:0046688~response to copper ion	2	5.71429	0.0299572	ICAM1, COX1	35	15	16792	63.9695	1	0.234702	38.0984
GOTERM_BP_DIRECT	GO:0007204~positive regulation of cytosolic calcium ion concentration	3	8.57143	0.0300203	EDN1, ESR1, GPER1	35	134	16792	10.7412	1	0.233323	38.1619
GOTERM_BP_DIRECT	GO:0030518~intracellular steroid hormone receptor signaling pathway	2	5.71429	0.0319231	ESR1, GPER1	35	16	16792	59.9714	1	0.244462	40.0473
GOTERM_BP_DIRECT	GO:0048566~embryonic digestive tract development	2	5.71429	0.0319231	TNF, CXCL8	35	16	16792	59.9714	1	0.244462	40.0473
GOTERM_BP_DIRECT	GO:0006182~cGMP biosynthetic process	2	5.71429	0.0319231	HTR2B, HTR2C	35	16	16792	59.9714	1	0.244462	40.0473
GOTERM_BP_DIRECT	GO:0006810~transport	4	11.4286	0.032878	GABRG2, GABRA1, GABRA3, GABRA6	35	348	16792	5.51461	1	0.248993	40.9731
GOTERM_BP_DIRECT	GO:0032722~positive regulation of chemokine production	2	5.71429	0.0338851	IL6, TNF	35	17	16792	56.4437	1	0.253768	41.9349
GOTERM_BP_DIRECT	GO:0006939~smooth muscle contraction	2	5.71429	0.0358432	HTR2B, HTR2A	35	18	16792	53.3079	1	0.264569	43.7633
GOTERM_BP_DIRECT	GO:0001659~temperature homeostasis	2	5.71429	0.0377975	DRD2, HTR2A	35	19	16792	50.5023	1	0.275034	45.5341
GOTERM_BP_DIRECT	GO:0071880~adenylate cyclase-activating adrenergic receptor signaling pathway	2	5.71429	0.0377975	DRD2, ADRA2A	35	19	16792	50.5023	1	0.275034	45.5341
GOTERM_BP_DIRECT	GO:0060716~labyrinthine layer blood vessel development	2	5.71429	0.0377975	AKT1, MAPK1	35	19	16792	50.5023	1	0.275034	45.5341
GOTERM_BP_DIRECT	GO:0045672~positive regulation of osteoclast differentiation	2	5.71429	0.0377975	TNF, CREB1	35	19	16792	50.5023	1	0.275034	45.5341
GOTERM_BP_DIRECT	GO:0006123~mitochondrial electron transport, cytochrome c to oxygen	2	5.71429	0.039748	COX2, COX1	35	20	16792	47.9771	1	0.285179	47.2493
GOTERM_BP_DIRECT	GO:0019229~regulation of vasoconstriction	2	5.71429	0.039748	EDN1, ADRA2A	35	20	16792	47.9771	1	0.285179	47.2493
GOTERM_BP_DIRECT	GO:0071375~cellular response to peptide hormone stimulus	2	5.71429	0.039748	EDN1, GPER1	35	20	16792	47.9771	1	0.285179	47.2493
GOTERM_BP_DIRECT	GO:0045777~positive regulation of blood pressure	2	5.71429	0.039748	CNR1, ADIPOQ	35	20	16792	47.9771	1	0.285179	47.2493
GOTERM_BP_DIRECT	GO:0045861~negative regulation of proteolysis	2	5.71429	0.0416946	AKT1, INS	35	21	16792	45.6925	1	0.295018	48.9106
GOTERM_BP_DIRECT	GO:1900182~positive regulation of protein localization to nucleus	2	5.71429	0.0416946	AKT1, INS	35	21	16792	45.6925	1	0.295018	48.9106
GOTERM_BP_DIRECT	GO:0043123~positive regulation of I-kappaB kinase/NF-kappaB signaling	3	8.57143	0.0419522	TNF, HTR2B, ADIPOQ	35	161	16792	8.93984	1	0.294524	49.1268
GOTERM_BP_DIRECT	GO:0032496~response to lipopolysaccharide	3	8.57143	0.0433726	CNR1, EDN1, CNR2	35	164	16792	8.77631	1	0.300928	50.3033
GOTERM_BP_DIRECT	GO:0010906~regulation of glucose metabolic process	2	5.71429	0.0436374	ADIPOQ, SIRT1	35	22	16792	43.6156	1	0.300443	50.5197
GOTERM_BP_DIRECT	GO:0071398~cellular response to fatty acid	2	5.71429	0.0455763	CREB1, EDN1	35	23	16792	41.7193	1	0.309644	52.0782
GOTERM_BP_DIRECT	GO:0001666~response to hypoxia	3	8.57143	0.0472476	DRD2, CREB1, ADIPOQ	35	172	16792	8.36811	1	0.317091	53.3844
GOTERM_BP_DIRECT	GO:0035556~intracellular signal transduction	4	11.4286	0.0474412	AKT1, DRD2, EDN1, CXCL8	35	403	16792	4.762	1	0.316108	53.5336
GOTERM_BP_DIRECT	GO:0051602~response to electrical stimulus	2	5.71429	0.0475115	IL6, COX1	35	24	16792	39.981	1	0.314451	53.5876
GOTERM_BP_DIRECT	GO:0070371~ERK1 and ERK2 cascade	2	5.71429	0.0475115	MAPK1, HTR2B	35	24	16792	39.981	1	0.314451	53.5876
GOTERM_BP_DIRECT	GO:0045742~positive regulation of epidermal growth factor receptor signaling pathway	2	5.71429	0.0475115	AKT1, GPER1	35	24	16792	39.981	1	0.314451	53.5876
GOTERM_BP_DIRECT	GO:0051899~membrane depolarization	2	5.71429	0.0494428	EDN1, ADIPOQ	35	25	16792	38.3817	1	0.323082	55.0496

## Sheet:  cc
Category	Term	Count	%	PValue	Genes	List Total	Pop Hits	Pop Total	Fold Enrichment	Bonferroni	Benjamini	FDR
GOTERM_CC_DIRECT	GO:0005887~integral component of plasma membrane	20	57.1429	4.36366e-13	ICAM1, GABRG2, TNF, GABRA1, DRD3, DRD2, GABRA3, GABRA6, DRD4, GPER1, HTR1B, APP, HTR1A, CNR1, CNR2, ADRA2A, HTR2B, HTR1D, HTR2C, HTR2A	35	1415	18224	7.35952	5.71576e-11	5.71576e-11	5.08804e-10
GOTERM_CC_DIRECT	GO:0030425~dendrite	11	31.4286	3.41663e-10	ND1, HTR1B, GABRA2, HTR1A, DRD2, CNR2, GPER1, HTR2B, HTR1D, HTR2C, HTR2A	35	335	18224	17.0971	4.47578e-08	2.23789e-08	3.98426e-07
GOTERM_CC_DIRECT	GO:0030424~axon	9	25.7143	5.90956e-09	MAPK1, GABRG2, APP, GABRA2, DRD2, CREB1, CNR1, GPER1, HTR2A	35	222	18224	21.1089	7.74152e-07	2.58051e-07	6.89136e-06
GOTERM_CC_DIRECT	GO:1902711~GABA-A receptor complex	5	14.2857	3.03236e-08	GABRG2, GABRA2, GABRA1, GABRA3, GABRA6	35	18	18224	144.635	3.97238e-06	9.93097e-07	3.53615e-05
GOTERM_CC_DIRECT	GO:0005886~plasma membrane	23	65.7143	1.80226e-07	ICAM1, GABRG2, GABRA2, TNF, GABRA1, DRD3, DRD2, GABRA3, GABRA6, DRD4, ESR1, GPER1, AKT1, HTR1B, APP, HTR1A, CNR1, CNR2, ADRA2A, HTR2B, HTR1D, HTR2C, HTR2A	35	4121	18224	2.90604	2.36093e-05	4.72191e-06	0.000210168
GOTERM_CC_DIRECT	GO:0034707~chloride channel complex	5	14.2857	2.01558e-06	GABRG2, GABRA2, GABRA1, GABRA3, GABRA6	35	49	18224	53.1312	0.000264006	4.40059e-05	0.00235042
GOTERM_CC_DIRECT	GO:0030054~cell junction	7	20	0.000182536	GABRG2, GABRA2, GABRA1, GABRA3, GABRA6, GPER1, HTR2B	35	459	18224	7.94074	0.0236307	0.00341051	0.212655
GOTERM_CC_DIRECT	GO:0045202~synapse	5	14.2857	0.000345826	APP, GABRA2, GABRA1, GABRA6, HTR2B	35	181	18224	14.3836	0.0442999	0.00564788	0.402539
GOTERM_CC_DIRECT	GO:0045211~postsynaptic membrane	5	14.2857	0.000616894	GABRG2, GABRA2, GABRA1, GABRA3, GABRA6	35	211	18224	12.3385	0.0776569	0.00894178	0.717022
GOTERM_CC_DIRECT	GO:0098794~postsynapse	3	8.57143	0.000762389	AKT1, GABRA2, DRD4	35	22	18224	71.0026	0.0950821	0.00994136	0.885446
GOTERM_CC_DIRECT	GO:0043198~dendritic shaft	3	8.57143	0.00161798	APP, GPER1, HTR2A	35	32	18224	48.8143	0.191138	0.0190995	1.87059
GOTERM_CC_DIRECT	GO:0000790~nuclear chromatin	4	11.4286	0.0054967	CREB1, TP53, ESR1, SIRT1	35	193	18224	10.7914	0.514247	0.0583967	6.22538
GOTERM_CC_DIRECT	GO:0045121~membrane raft	4	11.4286	0.00658138	ICAM1, APP, TNF, CNR1	35	206	18224	10.1104	0.578953	0.0643738	7.41116
GOTERM_CC_DIRECT	GO:0045277~respiratory chain complex IV	2	5.71429	0.00929463	COX2, COX1	35	5	18224	208.274	0.70574	0.0836693	10.3175
GOTERM_CC_DIRECT	GO:0005615~extracellular space	8	22.8571	0.0109042	ICAM1, APP, IL6, TNF, INS, EDN1, CXCL8, ADIPOQ	35	1347	18224	3.09242	0.762193	0.0913117	12.002
GOTERM_CC_DIRECT	GO:0043204~perikaryon	3	8.57143	0.0166563	MAPK1, DRD2, CNR2	35	106	18224	14.7364	0.889235	0.128485	17.7882
GOTERM_CC_DIRECT	GO:0031904~endosome lumen	2	5.71429	0.0203375	APP, INS	35	11	18224	94.6701	0.932233	0.146436	21.3064
GOTERM_CC_DIRECT	GO:0043025~neuronal cell body	4	11.4286	0.0206125	ND1, GABRA2, CNR2, HTR2A	35	315	18224	6.61188	0.93468	0.140652	21.5636
GOTERM_CC_DIRECT	GO:0005739~mitochondrion	7	20	0.0345897	AKT1, ND1, MAPK1, COX2, COX1, TP53, SIRT1	35	1331	18224	2.73839	0.990063	0.2155	33.6685
GOTERM_CC_DIRECT	GO:0016021~integral component of membrane	16	45.7143	0.0355557	ICAM1, ND1, GABRG2, GABRA2, TNF, GABRA1, GABRA6, TP53, ESR1, GPER1, APP, COX2, CNR1, COX1, CNR2, HTR2B	35	5163	18224	1.61359	0.991284	0.211112	34.4383
GOTERM_CC_DIRECT	GO:0070469~respiratory chain	2	5.71429	0.0366782	COX2, COX1	35	20	18224	52.0686	0.992517	0.207929	35.3227
GOTERM_CC_DIRECT	GO:0005719~nuclear euchromatin	2	5.71429	0.0492044	CREB1, SIRT1	35	27	18224	38.5693	0.998653	0.259511	44.4779
GOTERM_CC_DIRECT	GO:0009897~external side of plasma membrane	3	8.57143	0.0597454	ICAM1, IL6, TNF	35	213	18224	7.3336	0.999687	0.295931	51.2466
GOTERM_CC_DIRECT	GO:0005576~extracellular region	7	20	0.0746926	APP, IL6, TNF, INS, EDN1, CXCL8, ADIPOQ	35	1610	18224	2.26385	0.999962	0.345397	59.5565
GOTERM_CC_DIRECT	GO:0009986~cell surface	4	11.4286	0.079386	ICAM1, APP, TNF, ADIPOQ	35	542	18224	3.8427	0.99998	0.351714	61.8851
GOTERM_CC_DIRECT	GO:0043679~axon terminus	2	5.71429	0.0858419	DRD2, GPER1	35	48	18224	21.6952	0.999992	0.36378	64.8881
GOTERM_CC_DIRECT	GO:0030139~endocytic vesicle	2	5.71429	0.0960556	DRD3, DRD2	35	54	18224	19.2847	0.999998	0.387359	69.1999

## Sheet:  mf
Category	Term	Count	%	PValue	Genes	List Total	Pop Hits	Pop Total	Fold Enrichment	Bonferroni	Benjamini	FDR
GOTERM_MF_DIRECT	GO:0008144~drug binding	9	25.7143	1.90985e-12	HTR1B, GABRA1, DRD3, DRD2, CNR1, DRD4, HTR2B, HTR2C, HTR2A	35	76	16881	57.1162	2.80741e-10	2.80741e-10	2.27265e-09
GOTERM_MF_DIRECT	GO:0051378~serotonin binding	6	17.1429	6.09793e-12	HTR1B, HTR1A, HTR2B, HTR1D, HTR2C, HTR2A	35	10	16881	289.389	8.96391e-10	4.48196e-10	7.25645e-09
GOTERM_MF_DIRECT	GO:0030594~neurotransmitter receptor activity	6	17.1429	1.55566e-09	HTR1B, HTR1A, HTR2B, HTR1D, HTR2C, HTR2A	35	26	16881	111.303	2.28682e-07	7.62274e-08	1.85122e-06
GOTERM_MF_DIRECT	GO:0004993~G-protein coupled serotonin receptor activity	6	17.1429	2.31762e-09	HTR1B, HTR1A, HTR2B, HTR1D, HTR2C, HTR2A	35	28	16881	103.353	3.4069e-07	8.51724e-08	2.75794e-06
GOTERM_MF_DIRECT	GO:0004890~GABA-A receptor activity	5	14.2857	5.20212e-08	GABRG2, GABRA2, GABRA1, GABRA3, GABRA6	35	19	16881	126.925	7.64708e-06	1.52942e-06	6.19047e-05
GOTERM_MF_DIRECT	GO:0042802~identical protein binding	12	34.2857	1.36818e-07	AKT1, MAPK1, APP, TNF, DRD2, INS, CREB1, DRD4, TP53, ESR1, ADIPOQ, SIRT1	35	749	16881	7.72733	2.01121e-05	3.35205e-06	0.000162813
GOTERM_MF_DIRECT	GO:0008503~benzodiazepine receptor activity	4	11.4286	1.48682e-07	GABRG2, GABRA2, GABRA3, GABRA6	35	6	16881	321.543	2.18561e-05	3.12233e-06	0.000176931
GOTERM_MF_DIRECT	GO:0005230~extracellular ligand-gated ion channel activity	5	14.2857	5.38371e-07	GABRG2, GABRA2, GABRA1, GABRA3, GABRA6	35	33	16881	73.0779	7.91374e-05	9.89252e-06	0.000640655
GOTERM_MF_DIRECT	GO:0001591~dopamine neurotransmitter receptor activity, coupled via Gi/Go	3	8.57143	1.17976e-05	DRD3, DRD2, DRD4	35	3	16881	482.314	0.00173276	0.000192677	0.0140382
GOTERM_MF_DIRECT	GO:0004952~dopamine neurotransmitter receptor activity	3	8.57143	3.92261e-05	DRD3, DRD2, DRD4	35	5	16881	289.389	0.00574975	0.000576468	0.0466687
GOTERM_MF_DIRECT	GO:0035240~dopamine binding	3	8.57143	0.000175405	DRD3, DRD2, DRD4	35	10	16881	144.694	0.0254572	0.00234151	0.208531
GOTERM_MF_DIRECT	GO:0019899~enzyme binding	6	17.1429	0.000504006	AKT1, APP, CREB1, TP53, ESR1, SIRT1	35	333	16881	8.69035	0.0714281	0.0061566	0.598118
GOTERM_MF_DIRECT	GO:0001046~core promoter sequence-specific DNA binding	3	8.57143	0.00337631	TP53, ESR1, SIRT1	35	43	16881	33.6498	0.391743	0.0375209	3.94467
GOTERM_MF_DIRECT	GO:0071886~1-(4-iodo-2,5-dimethoxyphenyl)propan-2-amine binding	2	5.71429	0.00402426	HTR2C, HTR2A	35	2	16881	482.314	0.4472	0.0414562	4.68519
GOTERM_MF_DIRECT	GO:0005125~cytokine activity	4	11.4286	0.00525806	IL6, TNF, EDN1, ADIPOQ	35	176	16881	10.9617	0.539284	0.050353	6.08082
GOTERM_MF_DIRECT	GO:0005254~chloride channel activity	3	8.57143	0.00527697	GABRG2, GABRA3, GABRA6	35	54	16881	26.7952	0.54057	0.047448	6.10206
GOTERM_MF_DIRECT	GO:0004949~cannabinoid receptor activity	2	5.71429	0.00603049	CNR1, CNR2	35	3	16881	321.543	0.589002	0.0509596	6.94501
GOTERM_MF_DIRECT	GO:0030284~estrogen receptor activity	2	5.71429	0.0100312	ESR1, GPER1	35	5	16881	192.926	0.772824	0.0790367	11.3056
GOTERM_MF_DIRECT	GO:0022851~GABA-gated chloride ion channel activity	2	5.71429	0.0100312	GABRA2, GABRA1	35	5	16881	192.926	0.772824	0.0790367	11.3056
GOTERM_MF_DIRECT	GO:0001588~dopamine neurotransmitter receptor activity, coupled via Gs	2	5.71429	0.0120257	DRD3, DRD4	35	6	16881	160.771	0.831107	0.0893574	13.4088
GOTERM_MF_DIRECT	GO:0005179~hormone activity	3	8.57143	0.0153299	INS, EDN1, ADIPOQ	35	94	16881	15.393	0.896785	0.107338	16.7928
GOTERM_MF_DIRECT	GO:0030235~nitric-oxide synthase regulator activity	2	5.71429	0.016003	AKT1, ESR1	35	8	16881	120.579	0.906656	0.106784	17.4672
GOTERM_MF_DIRECT	GO:0002020~protease binding	3	8.57143	0.0175569	TNF, INS, TP53	35	101	16881	14.3262	0.926007	0.111618	19.0049
GOTERM_MF_DIRECT	GO:0008134~transcription factor binding	4	11.4286	0.0191935	MAPK1, TP53, ESR1, SIRT1	35	284	16881	6.79316	0.942091	0.1165	20.596
GOTERM_MF_DIRECT	GO:0001965~G-protein alpha-subunit binding	2	5.71429	0.0376017	HTR2B, HTR2A	35	19	16881	50.7699	0.996426	0.209233	36.6241
GOTERM_MF_DIRECT	GO:0051721~protein phosphatase 2A binding	2	5.71429	0.0530202	AKT1, TP53	35	27	16881	35.727	0.999667	0.274089	47.7054
GOTERM_MF_DIRECT	GO:0005496~steroid binding	2	5.71429	0.0530202	ESR1, GPER1	35	27	16881	35.727	0.999667	0.274089	47.7054
GOTERM_MF_DIRECT	GO:0035035~histone acetyltransferase binding	2	5.71429	0.0549306	CREB1, TP53	35	28	16881	34.451	0.999753	0.273433	48.9471
GOTERM_MF_DIRECT	GO:0004129~cytochrome-c oxidase activity	2	5.71429	0.0587401	COX2, COX1	35	30	16881	32.1543	0.999863	0.280778	51.3429
GOTERM_MF_DIRECT	GO:0044212~transcription regulatory region DNA binding	3	8.57143	0.0683062	TNF, CREB1, TP53	35	213	16881	6.79316	0.99997	0.310262	56.9122
GOTERM_MF_DIRECT	GO:0015459~potassium channel regulator activity	2	5.71429	0.0775652	DRD2, DRD4	35	40	16881	24.1157	0.999993	0.335859	61.7406
GOTERM_MF_DIRECT	GO:0005515~protein binding	23	65.7143	0.0947919	ICAM1, GABRG2, IL6, TNF, DRD3, DRD2, GABRA3, CREB1, DRD4, EDN1, TP53, ESR1, CXCL8, GPER1, ADIPOQ, SIRT1, AKT1, MAPK1, HTR1B, APP, HTR1A, INS, ADRA2A	35	8785	16881	1.26275	1	0.386143	69.429
