# Supplementary material for: Regulation of GABAA and 5-HT Receptors Involved in Anxiolytic Mechanisms of Jujube Seed: A System Biology Study Assisted by UPLC-Q-TOF/MS and RT-qPCR Method
Source: Front Pharmacol. 2020 Oct 15;11:01320. doi: 10.3389/fphar.2020.01320 (PMC7593408; doi:10.3389/fphar.2020.01320)
Supplement: Supplementary Table 3 — The information of enriched biological processes. [file Table_3.xls]

## Sheet: ClueGO Results
Supplementary Table 3. The information of enriched biological processes
GOID	GOTerm	Ontology Source	Term PValue	Term PValue Corrected with Bonferroni step down	Group PValue	Group PValue Corrected with Bonferroni step down	GOLevels	GOGroups	% Associated Genes	Nr. Genes	Associated Genes Found
GO:0007631	feeding behavior	GO_BiologicalProcess-EBI-UniProt-GOA-ACAP-ARAP_08.05.2020_00h00	6.41928e-08	1.02709e-06	6.41928e-08	1.28386e-07	[2]	Group0	5.12821	6	[APP, CNR1, DRD2, HTR1B, HTR2C, INS]
GO:0035094	response to nicotine	GO_BiologicalProcess-EBI-UniProt-GOA-ACAP-ARAP_08.05.2020_00h00	8.96504e-10	3.31706e-08	8.96504e-10	2.68951e-09	[4]	Group1	10.3448	6	[CNR1, CREB1, DRD2, EDN1, MAPK1, TNF]
GO:0060291	long-term synaptic potentiation	GO_BiologicalProcess-EBI-UniProt-GOA-ACAP-ARAP_08.05.2020_00h00	8.25344e-07	1.65069e-06	8.25344e-07	8.25344e-07	[4, 5, 6, 7, 8, 9, 10]	Group2	5.20833	5	[APP, CREB1, DRD2, INS, MAPK1]
GO:0099565	chemical synaptic transmission, postsynaptic	GO_BiologicalProcess-EBI-UniProt-GOA-ACAP-ARAP_08.05.2020_00h00	1.26975e-12	7.23755e-11	5.11609e-17	3.06965e-16	[4, 5, 6, 7, 8]	Group3	5.15464	10	[AKT1, APP, DRD2, DRD3, DRD4, GABRA1, GABRA2, GABRA3, GABRA6, GABRG2]
GO:0098960	postsynaptic neurotransmitter receptor activity	GO_BiologicalProcess-EBI-UniProt-GOA-ACAP-ARAP_08.05.2020_00h00	1.72678e-11	8.28853e-10	5.11609e-17	3.06965e-16	[5, 6, 7, 8, 9]	Group3	7.33945	8	[DRD2, DRD3, DRD4, GABRA1, GABRA2, GABRA3, GABRA6, GABRG2]
GO:0034776	response to histamine	GO_BiologicalProcess-EBI-UniProt-GOA-ACAP-ARAP_08.05.2020_00h00	1.93583e-11	9.09841e-10	5.11609e-17	3.06965e-16	[5]	Group3	38.4615	5	[DRD2, DRD3, DRD4, GABRA1, GABRG2]
GO:0001975	response to amphetamine	GO_BiologicalProcess-EBI-UniProt-GOA-ACAP-ARAP_08.05.2020_00h00	7.30854e-09	1.82713e-07	5.11609e-17	3.06965e-16	[4, 5, 6]	Group3	13.1579	5	[CNR2, DRD2, DRD3, DRD4, ICAM1]
GO:0014075	response to amine	GO_BiologicalProcess-EBI-UniProt-GOA-ACAP-ARAP_08.05.2020_00h00	5.94789e-08	1.01114e-06	5.11609e-17	3.06965e-16	[5]	Group3	8.77193	5	[CNR2, DRD2, DRD3, DRD4, ICAM1]
GO:0097366	response to bronchodilator	GO_BiologicalProcess-EBI-UniProt-GOA-ACAP-ARAP_08.05.2020_00h00	8.40708e-08	1.00885e-06	5.11609e-17	3.06965e-16	[4]	Group3	8.19672	5	[CNR2, DRD2, DRD3, DRD4, ICAM1]
GO:0051926	negative regulation of calcium ion transport	GO_BiologicalProcess-EBI-UniProt-GOA-ACAP-ARAP_08.05.2020_00h00	2.23826e-07	1.79061e-06	5.11609e-17	3.06965e-16	[4, 5, 6, 7, 8, 9, 10]	Group3	6.75676	5	[ADRA2A, DRD2, DRD3, DRD4, ICAM1]
GO:0005245	voltage-gated calcium channel activity	GO_BiologicalProcess-EBI-UniProt-GOA-ACAP-ARAP_08.05.2020_00h00	4.76408e-07	2.85845e-06	5.11609e-17	3.06965e-16	[7, 8, 9, 10, 11, 12]	Group3	5.81395	5	[CNR1, DRD2, DRD3, DRD4, HTR1B]
GO:0045598	regulation of fat cell differentiation	GO_BiologicalProcess-EBI-UniProt-GOA-ACAP-ARAP_08.05.2020_00h00	2.68066e-12	1.47436e-10	2.06876e-14	8.27505e-14	[4, 5]	Group4	6.42857	9	[ADIPOQ, AKT1, CREB1, HTR2A, HTR2C, IL6, INS, SIRT1, TNF]
GO:0014065	phosphatidylinositol 3-kinase signaling	GO_BiologicalProcess-EBI-UniProt-GOA-ACAP-ARAP_08.05.2020_00h00	1.06431e-11	5.428e-10	2.06876e-14	8.27505e-14	[6, 7, 8]	Group4	5.52147	9	[AKT1, EDN1, HTR2A, HTR2B, IL6, INS, MAPK1, SIRT1, TNF]
GO:0046889	positive regulation of lipid biosynthetic process	GO_BiologicalProcess-EBI-UniProt-GOA-ACAP-ARAP_08.05.2020_00h00	2.39369e-10	1.00535e-08	2.06876e-14	8.27505e-14	[4, 5, 6, 7]	Group4	7.77778	7	[AKT1, CREB1, HTR2A, HTR2B, HTR2C, INS, TNF]
GO:0050999	regulation of nitric-oxide synthase activity	GO_BiologicalProcess-EBI-UniProt-GOA-ACAP-ARAP_08.05.2020_00h00	5.11785e-10	2.04714e-08	2.06876e-14	8.27505e-14	[5, 6, 7]	Group4	11.3208	6	[AKT1, CNR1, CNR2, HTR2B, INS, TNF]
GO:0032768	regulation of monooxygenase activity	GO_BiologicalProcess-EBI-UniProt-GOA-ACAP-ARAP_08.05.2020_00h00	1.99179e-09	5.97538e-08	2.06876e-14	8.27505e-14	[4, 5]	Group4	9.09091	6	[AKT1, CNR1, CNR2, HTR2B, INS, TNF]
GO:0051353	positive regulation of oxidoreductase activity	GO_BiologicalProcess-EBI-UniProt-GOA-ACAP-ARAP_08.05.2020_00h00	9.90707e-08	1.08978e-06	2.06876e-14	8.27505e-14	[3, 4, 5]	Group4	7.93651	5	[AKT1, EDN1, HTR2B, INS, TNF]
GO:0045600	positive regulation of fat cell differentiation	GO_BiologicalProcess-EBI-UniProt-GOA-ACAP-ARAP_08.05.2020_00h00	2.23826e-07	1.79061e-06	2.06876e-14	8.27505e-14	[4, 5, 6]	Group4	6.75676	5	[AKT1, CREB1, HTR2A, HTR2C, INS]
GO:0045913	positive regulation of carbohydrate metabolic process	GO_BiologicalProcess-EBI-UniProt-GOA-ACAP-ARAP_08.05.2020_00h00	5.98086e-07	2.99043e-06	2.06876e-14	8.27505e-14	[3, 4, 5, 6]	Group4	5.55556	5	[AKT1, APP, HTR2A, INS, SIRT1]
GO:1900407	regulation of cellular response to oxidative stress	GO_BiologicalProcess-EBI-UniProt-GOA-ACAP-ARAP_08.05.2020_00h00	7.045e-07	2.1135e-06	2.06876e-14	8.27505e-14	[4, 5, 6]	Group4	5.37634	5	[AKT1, IL6, INS, SIRT1, TNF]
GO:0008227	G protein-coupled amine receptor activity	GO_BiologicalProcess-EBI-UniProt-GOA-ACAP-ARAP_08.05.2020_00h00	1.8932e-17	1.28738e-15	3.99886e-18	3.19909e-17	[5, 6, 7]	Group5	15.1515	10	[ADRA2A, DRD2, DRD3, DRD4, HTR1A, HTR1B, HTR1D, HTR2A, HTR2B, HTR2C]
GO:0097756	negative regulation of blood vessel diameter	GO_BiologicalProcess-EBI-UniProt-GOA-ACAP-ARAP_08.05.2020_00h00	7.85199e-16	5.18231e-14	3.99886e-18	3.19909e-17	[6, 7]	Group5	10.6383	10	[ADRA2A, AKT1, EDN1, HTR1A, HTR1B, HTR1D, HTR2A, HTR2B, ICAM1, INS]
GO:0042310	vasoconstriction	GO_BiologicalProcess-EBI-UniProt-GOA-ACAP-ARAP_08.05.2020_00h00	3.00476e-14	1.893e-12	3.99886e-18	3.19909e-17	[7, 8]	Group5	10.4651	9	[ADRA2A, AKT1, EDN1, HTR1A, HTR1B, HTR1D, HTR2A, HTR2B, ICAM1]
GO:0035296	regulation of tube diameter	GO_BiologicalProcess-EBI-UniProt-GOA-ACAP-ARAP_08.05.2020_00h00	1.32605e-13	8.2215e-12	3.99886e-18	3.19909e-17	[5]	Group5	6.45161	10	[ADRA2A, AKT1, EDN1, HTR1A, HTR1B, HTR1D, HTR2A, HTR2B, ICAM1, INS]
GO:0097746	regulation of blood vessel diameter	GO_BiologicalProcess-EBI-UniProt-GOA-ACAP-ARAP_08.05.2020_00h00	1.32605e-13	8.2215e-12	3.99886e-18	3.19909e-17	[5, 6]	Group5	6.45161	10	[ADRA2A, AKT1, EDN1, HTR1A, HTR1B, HTR1D, HTR2A, HTR2B, ICAM1, INS]
GO:0035150	regulation of tube size	GO_BiologicalProcess-EBI-UniProt-GOA-ACAP-ARAP_08.05.2020_00h00	1.41521e-13	8.63281e-12	3.99886e-18	3.19909e-17	[4]	Group5	6.41026	10	[ADRA2A, AKT1, EDN1, HTR1A, HTR1B, HTR1D, HTR2A, HTR2B, ICAM1, INS]
GO:0007200	phospholipase C-activating G protein-coupled receptor signaling pathway	GO_BiologicalProcess-EBI-UniProt-GOA-ACAP-ARAP_08.05.2020_00h00	4.02906e-11	1.85337e-09	3.99886e-18	3.19909e-17	[4, 5, 6]	Group5	6.61157	8	[ADRA2A, DRD2, DRD3, EDN1, ESR1, HTR2A, HTR2B, HTR2C]
GO:0006939	smooth muscle contraction	GO_BiologicalProcess-EBI-UniProt-GOA-ACAP-ARAP_08.05.2020_00h00	4.94216e-08	9.88432e-07	3.99886e-18	3.19909e-17	[5]	Group5	5.35714	6	[ADRA2A, DRD2, EDN1, HTR1D, HTR2A, HTR2B]
GO:0019229	regulation of vasoconstriction	GO_BiologicalProcess-EBI-UniProt-GOA-ACAP-ARAP_08.05.2020_00h00	1.35417e-07	1.21875e-06	3.99886e-18	3.19909e-17	[5, 6, 7, 8, 9]	Group5	7.46269	5	[ADRA2A, AKT1, EDN1, HTR2A, ICAM1]
GO:1903426	regulation of reactive oxygen species biosynthetic process	GO_BiologicalProcess-EBI-UniProt-GOA-ACAP-ARAP_08.05.2020_00h00	1.01131e-06	1.01131e-06	3.99886e-18	3.19909e-17	[4, 5, 6]	Group5	5	5	[AKT1, EDN1, ICAM1, INS, TNF]
GO:0051932	synaptic transmission, GABAergic	GO_BiologicalProcess-EBI-UniProt-GOA-ACAP-ARAP_08.05.2020_00h00	4.31293e-16	2.88967e-14	1.80607e-14	9.03033e-14	[7, 8]	Group6	16.3636	9	[CNR1, CNR2, DRD2, GABRA1, GABRA2, GABRA3, GABRA6, GABRG2, HTR1B]
GO:0099565	chemical synaptic transmission, postsynaptic	GO_BiologicalProcess-EBI-UniProt-GOA-ACAP-ARAP_08.05.2020_00h00	1.26975e-12	7.23755e-11	1.80607e-14	9.03033e-14	[4, 5, 6, 7, 8]	Group6	5.15464	10	[AKT1, APP, DRD2, DRD3, DRD4, GABRA1, GABRA2, GABRA3, GABRA6, GABRG2]
GO:0060078	regulation of postsynaptic membrane potential	GO_BiologicalProcess-EBI-UniProt-GOA-ACAP-ARAP_08.05.2020_00h00	6.75207e-12	3.51107e-10	1.80607e-14	9.03033e-14	[4]	Group6	5.80645	9	[AKT1, APP, DRD2, DRD4, GABRA1, GABRA2, GABRA3, GABRA6, GABRG2]
GO:0098960	postsynaptic neurotransmitter receptor activity	GO_BiologicalProcess-EBI-UniProt-GOA-ACAP-ARAP_08.05.2020_00h00	1.72678e-11	8.28853e-10	1.80607e-14	9.03033e-14	[5, 6, 7, 8, 9]	Group6	7.33945	8	[DRD2, DRD3, DRD4, GABRA1, GABRA2, GABRA3, GABRA6, GABRG2]
GO:0022851	GABA-gated chloride ion channel activity	GO_BiologicalProcess-EBI-UniProt-GOA-ACAP-ARAP_08.05.2020_00h00	1.93583e-11	9.09841e-10	1.80607e-14	9.03033e-14	[8, 9, 10, 11, 12, 13]	Group6	38.4615	5	[GABRA1, GABRA2, GABRA3, GABRA6, GABRG2]
GO:0034776	response to histamine	GO_BiologicalProcess-EBI-UniProt-GOA-ACAP-ARAP_08.05.2020_00h00	1.93583e-11	9.09841e-10	1.80607e-14	9.03033e-14	[5]	Group6	38.4615	5	[DRD2, DRD3, DRD4, GABRA1, GABRG2]
GO:0005237	inhibitory extracellular ligand-gated ion channel activity	GO_BiologicalProcess-EBI-UniProt-GOA-ACAP-ARAP_08.05.2020_00h00	4.50522e-11	2.02735e-09	1.80607e-14	9.03033e-14	[8, 9, 10, 11, 12]	Group6	33.3333	5	[GABRA1, GABRA2, GABRA3, GABRA6, GABRG2]
GO:0099095	ligand-gated anion channel activity	GO_BiologicalProcess-EBI-UniProt-GOA-ACAP-ARAP_08.05.2020_00h00	1.73543e-10	7.46236e-09	1.80607e-14	9.03033e-14	[7, 8, 9, 10, 11]	Group6	26.3158	5	[GABRA1, GABRA2, GABRA3, GABRA6, GABRG2]
GO:0007214	gamma-aminobutyric acid signaling pathway	GO_BiologicalProcess-EBI-UniProt-GOA-ACAP-ARAP_08.05.2020_00h00	2.09665e-09	6.08029e-08	1.80607e-14	9.03033e-14	[4, 5, 6]	Group6	16.6667	5	[GABRA1, GABRA2, GABRA3, GABRA6, GABRG2]
GO:1904315	transmitter-gated ion channel activity involved in regulation of postsynaptic membrane potential	GO_BiologicalProcess-EBI-UniProt-GOA-ACAP-ARAP_08.05.2020_00h00	5.43321e-08	9.77978e-07	1.80607e-14	9.03033e-14	[6, 7, 8, 9, 10, 11, 12, 13]	Group6	8.92857	5	[GABRA1, GABRA2, GABRA3, GABRA6, GABRG2]
GO:0022824	transmitter-gated ion channel activity	GO_BiologicalProcess-EBI-UniProt-GOA-ACAP-ARAP_08.05.2020_00h00	7.1039e-08	9.94546e-07	1.80607e-14	9.03033e-14	[8, 9, 10, 11, 12]	Group6	5.04202	6	[APP, GABRA1, GABRA2, GABRA3, GABRA6, GABRG2]
GO:0022835	transmitter-gated channel activity	GO_BiologicalProcess-EBI-UniProt-GOA-ACAP-ARAP_08.05.2020_00h00	7.1039e-08	9.94546e-07	1.80607e-14	9.03033e-14	[8, 10]	Group6	5.04202	6	[APP, GABRA1, GABRA2, GABRA3, GABRA6, GABRG2]
GO:0099529	neurotransmitter receptor activity involved in regulation of postsynaptic membrane potential	GO_BiologicalProcess-EBI-UniProt-GOA-ACAP-ARAP_08.05.2020_00h00	7.72802e-08	1.00464e-06	1.80607e-14	9.03033e-14	[5, 6, 7, 8, 9, 10]	Group6	8.33333	5	[GABRA1, GABRA2, GABRA3, GABRA6, GABRG2]
GO:0005254	chloride channel activity	GO_BiologicalProcess-EBI-UniProt-GOA-ACAP-ARAP_08.05.2020_00h00	7.045e-07	2.1135e-06	1.80607e-14	9.03033e-14	[7, 8, 9, 10]	Group6	5.37634	5	[GABRA1, GABRA2, GABRA3, GABRA6, GABRG2]
GO:0045598	regulation of fat cell differentiation	GO_BiologicalProcess-EBI-UniProt-GOA-ACAP-ARAP_08.05.2020_00h00	2.68066e-12	1.47436e-10	9.09424e-18	6.36597e-17	[4, 5]	Group7	6.42857	9	[ADIPOQ, AKT1, CREB1, HTR2A, HTR2C, IL6, INS, SIRT1, TNF]
GO:0014065	phosphatidylinositol 3-kinase signaling	GO_BiologicalProcess-EBI-UniProt-GOA-ACAP-ARAP_08.05.2020_00h00	1.06431e-11	5.428e-10	9.09424e-18	6.36597e-17	[6, 7, 8]	Group7	5.52147	9	[AKT1, EDN1, HTR2A, HTR2B, IL6, INS, MAPK1, SIRT1, TNF]
GO:0004517	nitric-oxide synthase activity	GO_BiologicalProcess-EBI-UniProt-GOA-ACAP-ARAP_08.05.2020_00h00	1.13686e-11	5.68429e-10	9.09424e-18	6.36597e-17	[6]	Group7	11.8644	7	[AKT1, CNR1, CNR2, ESR1, HTR2B, INS, TNF]
GO:0046889	positive regulation of lipid biosynthetic process	GO_BiologicalProcess-EBI-UniProt-GOA-ACAP-ARAP_08.05.2020_00h00	2.39369e-10	1.00535e-08	9.09424e-18	6.36597e-17	[4, 5, 6, 7]	Group7	7.77778	7	[AKT1, CREB1, HTR2A, HTR2B, HTR2C, INS, TNF]
GO:0050999	regulation of nitric-oxide synthase activity	GO_BiologicalProcess-EBI-UniProt-GOA-ACAP-ARAP_08.05.2020_00h00	5.11785e-10	2.04714e-08	9.09424e-18	6.36597e-17	[5, 6, 7]	Group7	11.3208	6	[AKT1, CNR1, CNR2, HTR2B, INS, TNF]
GO:0016709	oxidoreductase activity, acting on paired donors, with incorporation or reduction of molecular oxygen, NAD(P)H as one donor, and incorporation of one atom of oxygen	GO_BiologicalProcess-EBI-UniProt-GOA-ACAP-ARAP_08.05.2020_00h00	1.20169e-09	4.20591e-08	9.09424e-18	6.36597e-17	[5]	Group7	6.19469	7	[AKT1, CNR1, CNR2, ESR1, HTR2B, INS, TNF]
GO:0050995	negative regulation of lipid catabolic process	GO_BiologicalProcess-EBI-UniProt-GOA-ACAP-ARAP_08.05.2020_00h00	1.44973e-09	4.78411e-08	9.09424e-18	6.36597e-17	[4, 5, 6, 7]	Group7	17.8571	5	[ADRA2A, AKT1, CNR1, INS, TNF]
GO:0032768	regulation of monooxygenase activity	GO_BiologicalProcess-EBI-UniProt-GOA-ACAP-ARAP_08.05.2020_00h00	1.99179e-09	5.97538e-08	9.09424e-18	6.36597e-17	[4, 5]	Group7	9.09091	6	[AKT1, CNR1, CNR2, HTR2B, INS, TNF]
GO:0051341	regulation of oxidoreductase activity	GO_BiologicalProcess-EBI-UniProt-GOA-ACAP-ARAP_08.05.2020_00h00	2.18208e-09	6.10983e-08	9.09424e-18	6.36597e-17	[3, 4]	Group7	5.69106	7	[AKT1, CNR1, CNR2, EDN1, HTR2B, INS, TNF]
GO:0045833	negative regulation of lipid metabolic process	GO_BiologicalProcess-EBI-UniProt-GOA-ACAP-ARAP_08.05.2020_00h00	2.81782e-08	6.19921e-07	9.09424e-18	6.36597e-17	[3, 4, 5, 6]	Group7	5.88235	6	[ADRA2A, AKT1, CNR1, INS, SIRT1, TNF]
GO:0062014	negative regulation of small molecule metabolic process	GO_BiologicalProcess-EBI-UniProt-GOA-ACAP-ARAP_08.05.2020_00h00	3.97344e-08	8.34422e-07	9.09424e-18	6.36597e-17	[3, 4, 5]	Group7	5.55556	6	[ADIPOQ, AKT1, CNR1, INS, SIRT1, TP53]
GO:0051353	positive regulation of oxidoreductase activity	GO_BiologicalProcess-EBI-UniProt-GOA-ACAP-ARAP_08.05.2020_00h00	9.90707e-08	1.08978e-06	9.09424e-18	6.36597e-17	[3, 4, 5]	Group7	7.93651	5	[AKT1, EDN1, HTR2B, INS, TNF]
GO:0050994	regulation of lipid catabolic process	GO_BiologicalProcess-EBI-UniProt-GOA-ACAP-ARAP_08.05.2020_00h00	1.1612e-07	1.1612e-06	9.09424e-18	6.36597e-17	[4, 5, 6]	Group7	7.69231	5	[ADRA2A, AKT1, CNR1, INS, TNF]
GO:0019229	regulation of vasoconstriction	GO_BiologicalProcess-EBI-UniProt-GOA-ACAP-ARAP_08.05.2020_00h00	1.35417e-07	1.21875e-06	9.09424e-18	6.36597e-17	[5, 6, 7, 8, 9]	Group7	7.46269	5	[ADRA2A, AKT1, EDN1, HTR2A, ICAM1]
GO:0010827	regulation of glucose transmembrane transport	GO_BiologicalProcess-EBI-UniProt-GOA-ACAP-ARAP_08.05.2020_00h00	4.23415e-07	2.9639e-06	9.09424e-18	6.36597e-17	[4, 5, 6, 7, 9, 10]	Group7	5.95238	5	[ADIPOQ, AKT1, EDN1, INS, TNF]
GO:0045913	positive regulation of carbohydrate metabolic process	GO_BiologicalProcess-EBI-UniProt-GOA-ACAP-ARAP_08.05.2020_00h00	5.98086e-07	2.99043e-06	9.09424e-18	6.36597e-17	[3, 4, 5, 6]	Group7	5.55556	5	[AKT1, APP, HTR2A, INS, SIRT1]
GO:0048661	positive regulation of smooth muscle cell proliferation	GO_BiologicalProcess-EBI-UniProt-GOA-ACAP-ARAP_08.05.2020_00h00	6.32036e-07	2.52814e-06	9.09424e-18	6.36597e-17	[4, 5, 6]	Group7	5.49451	5	[AKT1, EDN1, HTR1B, IL6, TNF]
GO:1900407	regulation of cellular response to oxidative stress	GO_BiologicalProcess-EBI-UniProt-GOA-ACAP-ARAP_08.05.2020_00h00	7.045e-07	2.1135e-06	9.09424e-18	6.36597e-17	[4, 5, 6]	Group7	5.37634	5	[AKT1, IL6, INS, SIRT1, TNF]
GO:1903426	regulation of reactive oxygen species biosynthetic process	GO_BiologicalProcess-EBI-UniProt-GOA-ACAP-ARAP_08.05.2020_00h00	1.01131e-06	1.01131e-06	9.09424e-18	6.36597e-17	[4, 5, 6]	Group7	5	5	[AKT1, EDN1, ICAM1, INS, TNF]
GO:0071868	cellular response to monoamine stimulus	GO_BiologicalProcess-EBI-UniProt-GOA-ACAP-ARAP_08.05.2020_00h00	1.40917e-18	9.8642e-17	2.85966e-25	2.57369e-24	[5, 6]	Group8	10	12	[ADIPOQ, APP, DRD2, DRD3, DRD4, HTR1A, HTR1B, HTR1D, HTR2A, HTR2B, HTR2C, MAPK1]
GO:0071870	cellular response to catecholamine stimulus	GO_BiologicalProcess-EBI-UniProt-GOA-ACAP-ARAP_08.05.2020_00h00	1.40917e-18	9.8642e-17	2.85966e-25	2.57369e-24	[5, 6, 7]	Group8	10	12	[ADIPOQ, APP, DRD2, DRD3, DRD4, HTR1A, HTR1B, HTR1D, HTR2A, HTR2B, HTR2C, MAPK1]
GO:0071867	response to monoamine	GO_BiologicalProcess-EBI-UniProt-GOA-ACAP-ARAP_08.05.2020_00h00	2.11929e-18	1.46231e-16	2.85966e-25	2.57369e-24	[5]	Group8	9.67742	12	[ADIPOQ, APP, DRD2, DRD3, DRD4, HTR1A, HTR1B, HTR1D, HTR2A, HTR2B, HTR2C, MAPK1]
GO:0071869	response to catecholamine	GO_BiologicalProcess-EBI-UniProt-GOA-ACAP-ARAP_08.05.2020_00h00	2.11929e-18	1.46231e-16	2.85966e-25	2.57369e-24	[4, 5, 6]	Group8	9.67742	12	[ADIPOQ, APP, DRD2, DRD3, DRD4, HTR1A, HTR1B, HTR1D, HTR2A, HTR2B, HTR2C, MAPK1]
GO:0008227	G protein-coupled amine receptor activity	GO_BiologicalProcess-EBI-UniProt-GOA-ACAP-ARAP_08.05.2020_00h00	1.8932e-17	1.28738e-15	2.85966e-25	2.57369e-24	[5, 6, 7]	Group8	15.1515	10	[ADRA2A, DRD2, DRD3, DRD4, HTR1A, HTR1B, HTR1D, HTR2A, HTR2B, HTR2C]
GO:1903351	cellular response to dopamine	GO_BiologicalProcess-EBI-UniProt-GOA-ACAP-ARAP_08.05.2020_00h00	1.83268e-15	1.19124e-13	2.85966e-25	2.57369e-24	[5, 6, 7, 8]	Group8	9.80392	10	[DRD2, DRD3, DRD4, HTR1A, HTR1B, HTR1D, HTR2A, HTR2B, HTR2C, MAPK1]
GO:1903350	response to dopamine	GO_BiologicalProcess-EBI-UniProt-GOA-ACAP-ARAP_08.05.2020_00h00	2.02737e-15	1.29752e-13	2.85966e-25	2.57369e-24	[4, 5, 6, 7]	Group8	9.70874	10	[DRD2, DRD3, DRD4, HTR1A, HTR1B, HTR1D, HTR2A, HTR2B, HTR2C, MAPK1]
GO:0098664	G protein-coupled serotonin receptor signaling pathway	GO_BiologicalProcess-EBI-UniProt-GOA-ACAP-ARAP_08.05.2020_00h00	4.31917e-13	2.5915e-11	2.85966e-25	2.57369e-24	[4, 5, 6, 7, 8, 9, 10]	Group8	18.4211	7	[DRD4, HTR1A, HTR1B, HTR1D, HTR2A, HTR2B, HTR2C]
GO:0004993	G protein-coupled serotonin receptor activity	GO_BiologicalProcess-EBI-UniProt-GOA-ACAP-ARAP_08.05.2020_00h00	4.31917e-13	2.5915e-11	2.85966e-25	2.57369e-24	[5, 6, 7, 8, 9, 10, 11]	Group8	18.4211	7	[DRD4, HTR1A, HTR1B, HTR1D, HTR2A, HTR2B, HTR2C]
GO:0007210	serotonin receptor signaling pathway	GO_BiologicalProcess-EBI-UniProt-GOA-ACAP-ARAP_08.05.2020_00h00	1.09587e-12	6.46563e-11	2.85966e-25	2.57369e-24	[3, 4, 5, 6, 7, 8, 9]	Group8	16.2791	7	[DRD4, HTR1A, HTR1B, HTR1D, HTR2A, HTR2B, HTR2C]
GO:0050795	regulation of behavior	GO_BiologicalProcess-EBI-UniProt-GOA-ACAP-ARAP_08.05.2020_00h00	1.10753e-12	6.42367e-11	2.85966e-25	2.57369e-24	[2, 3]	Group8	10.2564	8	[CNR1, DRD2, DRD3, HTR1A, HTR1B, HTR1D, HTR2B, INS]
GO:0099528	G protein-coupled neurotransmitter receptor activity	GO_BiologicalProcess-EBI-UniProt-GOA-ACAP-ARAP_08.05.2020_00h00	1.81334e-12	1.01547e-10	2.85966e-25	2.57369e-24	[5, 6, 7]	Group8	15.2174	7	[DRD4, HTR1A, HTR1B, HTR1D, HTR2A, HTR2B, HTR2C]
GO:0007193	adenylate cyclase-inhibiting G protein-coupled receptor signaling pathway	GO_BiologicalProcess-EBI-UniProt-GOA-ACAP-ARAP_08.05.2020_00h00	4.72183e-12	2.54979e-10	2.85966e-25	2.57369e-24	[6, 7, 8]	Group8	8.60215	8	[ADRA2A, DRD2, DRD3, DRD4, EDN1, HTR1A, HTR1B, HTR1D]
GO:0015844	monoamine transport	GO_BiologicalProcess-EBI-UniProt-GOA-ACAP-ARAP_08.05.2020_00h00	5.15466e-12	2.73197e-10	2.85966e-25	2.57369e-24	[5]	Group8	8.51064	8	[ADRA2A, CNR1, DRD2, DRD3, DRD4, HTR1A, HTR1B, HTR2A]
GO:0043271	negative regulation of ion transport	GO_BiologicalProcess-EBI-UniProt-GOA-ACAP-ARAP_08.05.2020_00h00	1.1882e-11	5.82219e-10	2.85966e-25	2.57369e-24	[3, 4, 5, 6]	Group8	5.45455	9	[ADRA2A, AKT1, CNR1, DRD2, DRD3, DRD4, HTR1B, HTR2A, ICAM1]
GO:0034776	response to histamine	GO_BiologicalProcess-EBI-UniProt-GOA-ACAP-ARAP_08.05.2020_00h00	1.93583e-11	9.09841e-10	2.85966e-25	2.57369e-24	[5]	Group8	38.4615	5	[DRD2, DRD3, DRD4, GABRA1, GABRG2]
GO:0007200	phospholipase C-activating G protein-coupled receptor signaling pathway	GO_BiologicalProcess-EBI-UniProt-GOA-ACAP-ARAP_08.05.2020_00h00	4.02906e-11	1.85337e-09	2.85966e-25	2.57369e-24	[4, 5, 6]	Group8	6.61157	8	[ADRA2A, DRD2, DRD3, EDN1, ESR1, HTR2A, HTR2B, HTR2C]
GO:0051937	catecholamine transport	GO_BiologicalProcess-EBI-UniProt-GOA-ACAP-ARAP_08.05.2020_00h00	1.03077e-10	4.53539e-09	2.85966e-25	2.57369e-24	[6]	Group8	8.75	7	[ADRA2A, CNR1, DRD2, DRD3, DRD4, HTR1B, HTR2A]
GO:0051588	regulation of neurotransmitter transport	GO_BiologicalProcess-EBI-UniProt-GOA-ACAP-ARAP_08.05.2020_00h00	3.44055e-10	1.41062e-08	2.85966e-25	2.57369e-24	[4, 5]	Group8	5.06329	8	[CNR1, DRD2, DRD3, DRD4, HTR1A, HTR1B, HTR2A, HTR2C]
GO:0042220	response to cocaine	GO_BiologicalProcess-EBI-UniProt-GOA-ACAP-ARAP_08.05.2020_00h00	5.75016e-10	2.24256e-08	2.85966e-25	2.57369e-24	[4, 5, 6]	Group8	11.1111	6	[CNR1, DRD2, DRD3, DRD4, HTR1B, HTR2A]
GO:0015872	dopamine transport	GO_BiologicalProcess-EBI-UniProt-GOA-ACAP-ARAP_08.05.2020_00h00	5.75016e-10	2.24256e-08	2.85966e-25	2.57369e-24	[5, 6, 7]	Group8	11.1111	6	[CNR1, DRD2, DRD3, DRD4, HTR1B, HTR2A]
GO:0051952	regulation of amine transport	GO_BiologicalProcess-EBI-UniProt-GOA-ACAP-ARAP_08.05.2020_00h00	7.15448e-10	2.7187e-08	2.85966e-25	2.57369e-24	[4, 5, 6]	Group8	6.66667	7	[ADRA2A, CNR1, DRD2, DRD3, DRD4, HTR1B, HTR2A]
GO:0015837	amine transport	GO_BiologicalProcess-EBI-UniProt-GOA-ACAP-ARAP_08.05.2020_00h00	1.12868e-09	4.06325e-08	2.85966e-25	2.57369e-24	[5]	Group8	6.25	7	[ADRA2A, CNR1, DRD2, DRD3, DRD4, HTR1B, HTR2A]
GO:2001023	regulation of response to drug	GO_BiologicalProcess-EBI-UniProt-GOA-ACAP-ARAP_08.05.2020_00h00	1.27868e-09	4.3475e-08	2.85966e-25	2.57369e-24	[3, 4]	Group8	6.14035	7	[CNR1, DRD2, DRD3, DRD4, HTR1B, HTR2A, IL6]
GO:0050433	regulation of catecholamine secretion	GO_BiologicalProcess-EBI-UniProt-GOA-ACAP-ARAP_08.05.2020_00h00	1.64783e-09	5.27305e-08	2.85966e-25	2.57369e-24	[4, 5, 6, 7, 8]	Group8	9.375	6	[ADRA2A, CNR1, DRD2, DRD3, HTR1B, HTR2A]
GO:0043279	response to alkaloid	GO_BiologicalProcess-EBI-UniProt-GOA-ACAP-ARAP_08.05.2020_00h00	1.72977e-09	5.36227e-08	2.85966e-25	2.57369e-24	[5]	Group8	5.88235	7	[CNR1, DRD2, DRD3, DRD4, HTR1B, HTR2A, ICAM1]
GO:0050432	catecholamine secretion	GO_BiologicalProcess-EBI-UniProt-GOA-ACAP-ARAP_08.05.2020_00h00	1.99179e-09	5.97538e-08	2.85966e-25	2.57369e-24	[4, 6, 7]	Group8	9.09091	6	[ADRA2A, CNR1, DRD2, DRD3, HTR1B, HTR2A]
GO:0051966	regulation of synaptic transmission, glutamatergic	GO_BiologicalProcess-EBI-UniProt-GOA-ACAP-ARAP_08.05.2020_00h00	4.3632e-09	1.17806e-07	2.85966e-25	2.57369e-24	[5, 6, 7, 8, 9]	Group8	8	6	[CNR1, DRD2, DRD3, HTR1B, HTR2A, TNF]
GO:0072347	response to anesthetic	GO_BiologicalProcess-EBI-UniProt-GOA-ACAP-ARAP_08.05.2020_00h00	6.9781e-09	1.81431e-07	2.85966e-25	2.57369e-24	[4]	Group8	7.40741	6	[CNR1, DRD2, DRD3, DRD4, HTR1B, HTR2A]
GO:0001975	response to amphetamine	GO_BiologicalProcess-EBI-UniProt-GOA-ACAP-ARAP_08.05.2020_00h00	7.30854e-09	1.82713e-07	2.85966e-25	2.57369e-24	[4, 5, 6]	Group8	13.1579	5	[CNR2, DRD2, DRD3, DRD4, ICAM1]
GO:0014046	dopamine secretion	GO_BiologicalProcess-EBI-UniProt-GOA-ACAP-ARAP_08.05.2020_00h00	1.23219e-08	2.95726e-07	2.85966e-25	2.57369e-24	[4, 5, 6, 7, 8]	Group8	11.9048	5	[CNR1, DRD2, DRD3, HTR1B, HTR2A]
GO:0014059	regulation of dopamine secretion	GO_BiologicalProcess-EBI-UniProt-GOA-ACAP-ARAP_08.05.2020_00h00	1.23219e-08	2.95726e-07	2.85966e-25	2.57369e-24	[3, 4, 5, 6, 7, 8, 9]	Group8	11.9048	5	[CNR1, DRD2, DRD3, HTR1B, HTR2A]
GO:0050805	negative regulation of synaptic transmission	GO_BiologicalProcess-EBI-UniProt-GOA-ACAP-ARAP_08.05.2020_00h00	1.23663e-08	2.84424e-07	2.85966e-25	2.57369e-24	[3, 4, 5, 6, 7, 8, 9]	Group8	6.74157	6	[ADIPOQ, CNR2, DRD2, DRD3, HTR1B, HTR2A]
GO:0006939	smooth muscle contraction	GO_BiologicalProcess-EBI-UniProt-GOA-ACAP-ARAP_08.05.2020_00h00	4.94216e-08	9.88432e-07	2.85966e-25	2.57369e-24	[5]	Group8	5.35714	6	[ADRA2A, DRD2, EDN1, HTR1D, HTR2A, HTR2B]
GO:0035249	synaptic transmission, glutamatergic	GO_BiologicalProcess-EBI-UniProt-GOA-ACAP-ARAP_08.05.2020_00h00	5.21255e-08	9.90385e-07	2.85966e-25	2.57369e-24	[7, 8]	Group8	5.30973	6	[CNR1, DRD2, DRD3, HTR1B, HTR2A, TNF]
GO:0014075	response to amine	GO_BiologicalProcess-EBI-UniProt-GOA-ACAP-ARAP_08.05.2020_00h00	5.94789e-08	1.01114e-06	2.85966e-25	2.57369e-24	[5]	Group8	8.77193	5	[CNR2, DRD2, DRD3, DRD4, ICAM1]
GO:0045744	negative regulation of G protein-coupled receptor signaling pathway	GO_BiologicalProcess-EBI-UniProt-GOA-ACAP-ARAP_08.05.2020_00h00	7.09323e-08	1.06398e-06	2.85966e-25	2.57369e-24	[4, 5, 6, 7]	Group8	8.47458	5	[CXCL8, DRD2, DRD3, HTR1B, HTR2B]
GO:0097366	response to bronchodilator	GO_BiologicalProcess-EBI-UniProt-GOA-ACAP-ARAP_08.05.2020_00h00	8.40708e-08	1.00885e-06	2.85966e-25	2.57369e-24	[4]	Group8	8.19672	5	[CNR2, DRD2, DRD3, DRD4, ICAM1]
GO:0051926	negative regulation of calcium ion transport	GO_BiologicalProcess-EBI-UniProt-GOA-ACAP-ARAP_08.05.2020_00h00	2.23826e-07	1.79061e-06	2.85966e-25	2.57369e-24	[4, 5, 6, 7, 8, 9, 10]	Group8	6.75676	5	[ADRA2A, DRD2, DRD3, DRD4, ICAM1]
GO:0005245	voltage-gated calcium channel activity	GO_BiologicalProcess-EBI-UniProt-GOA-ACAP-ARAP_08.05.2020_00h00	4.76408e-07	2.85845e-06	2.85966e-25	2.57369e-24	[7, 8, 9, 10, 11, 12]	Group8	5.81395	5	[CNR1, DRD2, DRD3, DRD4, HTR1B]
