# Supplementary material for: Regulation of GABAA and 5-HT Receptors Involved in Anxiolytic Mechanisms of Jujube Seed: A System Biology Study Assisted by UPLC-Q-TOF/MS and RT-qPCR Method
Source: Front Pharmacol. 2020 Oct 15;11:01320. doi: 10.3389/fphar.2020.01320 (PMC7593408; doi:10.3389/fphar.2020.01320)
Supplement: Supplementary file 4 [file Table_4.xlsx]

## Sheet: Sheet1
	Plant common name	Plant full scientific name MANDATORY DATABASE Kew MPNS	Plant full scientific name Chinese Pharmacopoeia
1	jujube seed	Ziziphus jujuba Mill.	Ziziphi Spinosae Semen
2
3
4
5
6
7
8
